# Supplementary material for: Meiotic Chromosome Pairing Is Promoted by Telomere-Led Chromosome Movements Independent of Bouquet Formation
Source: PLoS Genet. 2012 May 24;8(5):e1002730. doi: 10.1371/journal.pgen.1002730 (PMC3359977; doi:10.1371/journal.pgen.1002730)
Supplement: Table S1 — Strains and plasmids. (XLS) [file pgen.1002730.s002.xls]

## Sheet: Strains and plasmids
		Table S1. Strains and plasmids
	STRAINS
	MCY1370	MDY493 mps3∆240-430
	MCY1378	MCY506 mps3Δ240-430
	MCY1379	MCY507 mps3Δ240-430
	MCY1380	MDY494 mps3∆240-430
	MCY1401	MCY507 MATa mps3Δ2-64
	MCY1407	MCY506 MATα mps3Δ2-64
	MCY1438	MCY506 Nup49-GFP-TRP1
	MCY1439	MCY507 Nup49-GFP-TRP1
	MCY1510	MCY507 mps3Δ65-145 ndj1::TRP1
	MCY1511	MCY506 mps3Δ65-145 ndj1::TRP1
	MCY1512	MCY507 mps3Δ65-145
	MCY1513	MCY506 mps3Δ65-145
	MCY1533	MCY507 SPC42-dsRed-URA3 RAP1-CFP ndj1::TRP1 rec8::TRP1
	MCY1535	MCY506 SPC42-dsRed-URA3 RAP1-CFP ndj1::TRP1 rec8::TRP1
	MCY1536	MCY507 csm4::LEU2
	MCY1539	MCY506 csm4::LEU2
	MCY1570	MCY506 MATα SPC42-dsRed-URA3 RAP1-CFP ndj1::TRP1
	MCY1571	MCY507 MATa SPC42-dsRed-URA3 RAP1-CFP ndj1::TRP1
	MCY1584	MDY493 mps3∆65-145
	MCY1588	MDY494 mps3∆65-145
	MCY420	MDY493 MATa ndj1::TRP1
	MCY421	MDY494 MATα ndj1::TRP1
	MCY422	MDY431 ndj1::TRP1
	MCY423	MDY433 ndj1::TRP1
	MCY506	MATa ade2 ADE5 CAN1S cyh2R his7-1 leu2::hisG lys2-2 met13-c trp1-63 tyr1-2 ura3-1
	MCY507	MATα ADE2 ade5 can1R CYH2S his7-2 leu2::hisG lys2-1 met13-d trp1-63 tyr1-1 ura3-13
	MDY431	MATa ade2 ADE5 CAN1S cyh2R his7-1 leu1-c lys2-2 met13-c trp1-63 tyr1-2 ura3-1
	MDY433	MATα ADE2 ade5 can1R CYH2S his7-2 leu1-d lys2-1 met13-d trp1-63 tyr1-1 ura3-13
	MDY493	MATa ADE2 leu2 trp1 ura3 lys2 CYH2S can1R his3D200 HIS4
	MDY494	MATα ade2 leu2 trp1 ura3 lys2 cyh2R CAN1S his3D200 his4::HIS3
	MDY1480	MATa ADE2 ade5 can1R CYH2S his7-2 leu2::hisG lys2-1 met13-d trp1-63 tyr1-1 ura3-13
	MDY1508	MATα ade2 ADE5 CAN1S cyh2R his7-1 leu2::hisG lys2-2 met13-c trp1-63 tyr1-2 ura3-1
	MDY1560	MCY506 MATa TUB1-GFP-URA3 LYS2:: PDMC1-LacI/GFP TEL-4R::LacO256-LEU2 ndj1::TRP1
	MDY1567	MCY506 MATα TUB1-GFP-URA3 LYS2:: PDMC1-LacI/GFP TEL-4R::LacO256-LEU2
	MDY2196	MCY506 MATα LYS2:: PDMC1-LacI/GFP URA3::CYC1::PCYC1-lacI-GFP AMS1::LacO256-LEU2 (Chr7 middle arm)
	MDY2198	MDY2196 ndj1::TRP1
	MDY2254	MDY2256 ndj1::TRP1
	MDY2256	MCY507 MATa URA3::PDMC1-LacI/GFP CYC1::PCYC1-lacI-GFP AMS1::LacO256-LEU2 (Chr7 middle arm)
	MDY2279	MCY506 MATa URA3::PDMC1-LacI/GFP URA3::CYC1::PCYC1-lacI-GFP TEL-4R::LacO256-LEU2 ndj1::TRP1
	MDY2294	MCY507 MATα URA3::PDMC1-LacI/GFP URA3::CYC1::PCYC1-lacI-GFP TEL-4R::LacO256-LEU2 ndj1::TRP1
	MDY2426	MCY507 MATa URA3::PDMC1-LacI/GFP CYC1::PCYC1-lacI-GFP TEL-4R::LacO256-LEU2
	MDY2433	MCY507 MATa URA3::PDMC1-LacI/GFP CYC1::PCYC1-lacI-GFP TEL4R::LacO256-LEU2 mps3D2-64
	MDY2455	MDY431 MATa SPC42-dsRed-URA3 RAP1-CFP
	MDY2509	MCY506 SPC42-dsRed-URA3 RAP1-CFP mps3Δ65-145
	MDY2511	MCY507 SPC42-dsRed-URA3 RAP1-CFP mps3Δ65-145
	MDY2513	MDY433 MATα SPC42-dsRed-URA3 RAP1-CFP
	MDY2517	MCY507 SPC42-dsRed-URA3 RAP1-CFP rec8::TRP1
	MDY2523	MCY1512 URA3::PDMC1-LacI/GFP CYC1::PCYC1-lacI-GFP TEL-4R::LacO256-LEU2
	MDY2524	MCY1513 URA3::PDMC1-LacI/GFP CYC1::PCYC1-lacI-GFP TEL-4R::LacO256-LEU2
	MDY2532	MCY506 MATα LYS2:: PDMC1-LacI/GFP URA3::CYC1::PCYC1-lacI-GFP AMS1::LacO256-LEU2 (Chr7 middle arm) mps3∆65-145
	MDY2533	MCY507 MATa URA3::PDMC1-LacI/GFP CYC1::PCYC1-lacI-GFP AMS1::LacO256-LEU2 (Chr7 middle arm) mps3∆65-145
	MDY2534	MCY506 SPC42-dsRed-URA3 RAP1-CFP rec8::TRP1
	MDY2539	MCY506 SPC42-dsRed-URA3 RAP1-CFP rec8::TRP1 mps3Δ65-145
	MDY2549	MCY1512 URA3::PDMC1-LacI/GFP CYC1::PCYC1-lacI-GFP TEL-4R::LacO256-LEU2 ndj1::TRP1
	MDY2553	MCY507 SPC42-dsRed-URA3 RAP1-CFP rec8::TRP1 mps3Δ240-430
	MDY2555	MCY506 SPC42-dsRed-URA3 RAP1-CFP rec8::TRP1 mps3Δ240-430
	MDY2557	MCY507 SPC42-dsRed-URA3 RAP1-CFP rec8::TRP1 mps3Δ65-145
	MDY2558	MCY507 MATa SPC42-dsRed-URA3 RAP1-CFP mps3Δ240-430
	MDY2560	MCY506 MATα SPC42-dsRed-URA3 RAP1-CFP mps3Δ240-430
	MDY2580	MCY507 MATa LYS2:: PDMC1-LacI/GFP URA3::CYC1::PCYC1-lacI-GFP TEL-4R::LacO256-LEU mps3∆240-430
	MDY2582	MCY506 MATα LYS2:: PDMC1-LacI/GFP URA3::CYC1::PCYC1-lacI-GFP TEL-4R::LacO256-LEU mps3∆240-430
	MDY2583	MCY507 MATa URA3::PDMC1-LacI/GFP CYC1::PCYC1-lacI-GFP AMS1::LacO256-LEU2 (Chr7 middle arm) mps3∆240-430
	MDY2586	MCY506 MATα LYS2:: PDMC1-LacI/GFP URA3::CYC1::PCYC1-lacI-GFP AMS1::LacO256-LEU2 (Chr7 middle arm) mps3∆240-430
	MDY2607	MCY506 MATα LYS2:: PDMC1-LacI/GFP URA3::CYC1::PCYC1-lacI-GFP AMS1::LacO256-LEU2 (Chr7 middle arm) csm4::LEU2
	MDY2609	MCY507 MATa URA3::PDMC1-LacI/GFP CYC1::PCYC1-lacI-GFP TEL-4R::LacO256-LEU2 csm4::LEU2
	MDY2617	MCY506 MATα URA3::PDMC1-LacI/GFP CYC1::PCYC1-lacI-GFP AMS1::LacO256-LEU2 (Chr7 middle arm) mps3∆65-145
	MDY2755	MCY506 MATα TUB1-GFP-URA3 LYS2:: PDMC1-LacI/GFP TEL-4R::LacO256-LEU2 mps3D2-64
	MDY2756	MCY1513 TUB1-GFP-URA3 LYS2:: PDMC1-LacI/GFP TEL-4R::LacO256-LEU2
	MDY2759	MCY506 MATα TUB1-GFP-URA3 LYS2:: PDMC1-LacI/GFP TEL-4R::LacO256-LEU mps3∆240-430
	MDY2774	MCY506 MATa LYS2:: PDMC1-LacI/GFP URA3::CYC1::PCYC1-lacI-GFP AMS1::LacO256-LEU2 (Chr7 middle arm) spo11::HISG-URA3-HISG
	MDY2778	MCY506 MATα TUB1-GFP-URA3 LYS2:: PDMC1-LacI/GFP TEL-4R::LacO256-LEU2 csm4::LEU2
	MDY2798	MCY506 MATα LYS2:: PDMC1-LacI/GFP URA3::CYC1::PCYC1-lacI-GFP
	MDY2820	MCY506 MATα LYS2:: PDMC1-LacI/GFP URA3::CYC1::PCYC1-lacI-GFP ndj1::TRP1
	MDY2821	MCY506 MATa LYS2:: PDMC1-LacI/GFP URA3::CYC1::PCYC1-lacI-GFP mps3∆2-64
	MDY2823	MCY506 MATα LYS2:: PDMC1-LacI/GFP URA3::CYC1::PCYC1-lacI-GFP mps3∆65-145
	MDY2825	MCY506 MATα LYS2:: PDMC1-LacI/GFP URA3::CYC1::PCYC1-lacI-GFP mps3∆240-430
	MDY2826	MCY507 MATa URA3::PDMC1-LacI/GFP CYC1::PCYC1-lacI-GFP CEN7::LacO256-LEU2 ndj1::TRP1
	MDY2828	MCY507 MATa URA3::PDMC1-LacI/GFP CYC1::PCYC1-lacI-GFP CEN7::LacO256-LEU2
	MDY2829	MCY507 MATα URA3::PDMC1-LacI/GFP CYC1::PCYC1-lacI-GFP CEN7::LacO256-LEU2
	MDY2834	MCY507 MATα URA3::PDMC1-LacI/GFP CYC1::PCYC1-lacI-GFP CEN7::LacO256-LEU2 mps3∆2-64
	MDY2841	MCY506 MATa LYS2:: PDMC1-LacI/GFP URA3::CYC1::PCYC1-lacI-GFP CEN7::LacO256-LEU2
	MDY2843	MCY507 MATa URA3::PDMC1-LacI/GFP CYC1::PCYC1-lacI-GFP CEN7::LacO256-LEU2 mps3∆240-430
	MDY2846	MCY507 MATa URA3::PDMC1-LacI/GFP CYC1::PCYC1-lacI-GFP CEN7::LacO256-LEU2 mps3∆65-145
	MDY2863	MCY1513 TUB1-GFP-URA3 LYS2:: PDMC1-LacI/GFP TEL-4R::LacO256-LEU2 ndj1::TRP1
	MDY2865	MDY1480 mps3∆240-430 NDJ1-HA-URA3 YFP-CSM4
	MDY2867	MDY1508 mps3∆240-430 NDJ1-HA-URA3 YFP-CSM4
	MDY2868	MCY1513 NDJ1-HA-URA3 YFP-CSM4
	MDY2870	MCY1512 NDJ1-HA-URA3 YFP-CSM4
	MDY2871	MCY506 MATa LYS2:: PDMC1-LacI/GFP URA3::CYC1::PCYC1-lacI-GFP CEN7::LacO256-LEU2 ndj1::TRP1
	MDY2872	MCY507 MATa URA3::PDMC1-LacI/GFP CYC1::PCYC1-lacI-GFP CEN7::LacO256-LEU2 ndj1::TRP1
	MDY2873	MCY507 MATα URA3::PDMC1-LacI/GFP CYC1::PCYC1-lacI-GFP CEN7::LacO256-LEU2 ndj1::TRP1
	MDY2935	MCY506 MATa LYS2:: PDMC1-LacI/GFP URA3::CYC1::PCYC1-lacI-GFP TEL-7L::LacO256-LEU2
	MDY2936	MCY507 Nup49-GFP-TRP1 ndj1::TRP1
	MDY2937	MCY506 Nup49-GFP-TRP1 ndj1::TRP1
	MDY2952	MCY507 Nup49-GFP-TRP1 mps3∆65-145
	MDY2953	MCY506 Nup49-GFP-TRP1 mps3∆65-145
	MDY2984	MCY507 MATa URA3::PDMC1-LacI/GFP CYC1::PCYC1-lacI-GFP TEL-4R::LacO256-LEU2 ndt80::LEU2
	MDY2990	MCY507 MATα URA3::PDMC1-LacI/GFP CYC1::PCYC1-lacI-GFP TEL-7L::LacO256-LEU2
	MDY2994	MCY506 MATa TUB1-GFP-URA3 LYS2:: PDMC1-LacI/GFP TEL-7L::LacO256-LEU2
	MDY3020	MCY507 MATα URA3::PDMC1-LacI/GFP CYC1::PCYC1-lacI-GFP ndt80::LEU2 mps3∆240-430
	MDY3021	MCY506 MATα TUB1-GFP-URA3 LYS2:: PDMC1-LacI/GFP TEL-4R::LacO256-LEU2 ndt80::LEU2
	MDY3022	MCY506 MATa TUB1-GFP-URA3 LYS2:: PDMC1-LacI/GFP TEL-4R::LacO256-LEU2 ndt80::LEU2 mps3∆240-430
	MDY3042	MCY507 MATα URA3::PDMC1-LacI/GFP CYC1::PCYC1-lacI-GFP CEN-7::LacO256-LEU2 csm4::LEU2
	MDY3047	MCY506 MATa LYS2:: PDMC1-LacI/GFP URA3::CYC1::PCYC1-lacI-GFP TEL-4R::LacO256-LEU2 ndt80::LEU2 mps3∆65-145
	MDY3049	MCY507 MATα URA3::PDMC1-LacI/GFP CYC1::PCYC1-lacI-GFP TEL-4R::LacO256-LEU2 ndt80::LEU2 mps3∆65-145
	MDY3080	MCY506 MATα LYS2:: PDMC1-LacI/GFP URA3::CYC1::PCYC1-lacI-GFP CEN7::LacO256-LEU2 mps3∆65-145
	MDY3190	MCY507 AMS1::LacO256-LEU2 (Chr7 middle arm)
	MDY3207	MCY506 URA3:: PDMC1-tetramerizing-LacI/GFP AMS1::LacO256-LEU2 (Chr7 middle arm)
	MDY3248	MCY507 URA3::PDMC1-LacI/GFP CYC1::PCYC1-lacI-GFP Mid-arm-5L::LacO256-LEU2
	MDY3249	MCY506 LYS2:: PDMC1-LacI/GFP URA3::CYC1::PCYC1-lacI-GFP Mid-arm-5L::LacO256-LEU2
	MDY3251	MCY507 MATa URA3::PDMC1-LacI/GFP CYC1::PCYC1-lacI-GFP TEL-5L::LacO256-LEU2
	MDY3252	MCY506 MATα LYS2:: PDMC1-LacI/GFP URA3::CYC1::PCYC1-lacI-GFP TEL-5L::LacO256-LEU2
	MDY3253	MCY507 MATa URA3::PDMC1-LacI/GFP CYC1::PCYC1-lacI-GFP Mid-arm-5L::LacO256-LEU2 mps3∆65-145
	MDY3254	MDY3248 mps3∆65-145
	MDY3255	MDY3251 mps3∆65-145
	MDY3257	MDY3249 mps3∆65-145
	MDY3259	MDY3252 mps3∆65-145
	MDY3264	MCY507 MATa URA3::PDMC1-LacI/GFP CYC1::PCYC1-lacI-GFP CEN1::LacO256-LEU2
	MDY3265	MCY507 URA3::PDMC1-LacI/GFP CYC1::PCYC1-lacI-GFP CEN-1::LacO256-LEU2
	MDY3266	MCY506 LYS2:: PDMC1-LacI/GFP URA3::CYC1::PCYC1-lacI-GFP CEN-1::LacO256-LEU2
	MDY3274	MCY507 MATa URA3::PDMC1-LacI/GFP CYC1::PCYC1-lacI-GFP CEN1::LacO256-LEU2 mps3∆65-145
	MDY3275	MDY3265 mps3∆65-145
	MDY3276	MDY3266 mps3∆65-145
	MDY3281	MCY507 MATa URA3::PDMC1-LacI/GFP CYC1::PCYC1-lacI-GFP Mid-arm-5L::LacO256-LEU2 mps3∆240-430
	MDY3284	MCY506 MATα LYS2:: PDMC1-LacI/GFP URA3::CYC1::PCYC1-lacI-GFP Mid-arm-5L::LacO256-LEU2 mps3∆240-430
	MDY3285	MCY507 URA3::PDMC1-LacI/GFP CYC1::PCYC1-lacI-GFP CEN-5::LacO256-LEU2
	MDY3286	MCY506 LYS2:: PDMC1-LacI/GFP URA3::CYC1::PCYC1-lacI-GFP CEN-5::LacO256-LEU2
	MDY3301	MDY3285 mps3∆65-145
	MDY3302	MDY3286 mps3∆65-145
	MDY3304	MDY3285 mps3∆240-430
	MDY3305	MDY3286 mps3∆240-430
	MDY3313	MCY507 URA3::PDMC1-LacI/GFP CYC1::PCYC1-lacI-GFP TEL-5L::LacO256-LEU2 mps3∆240-430
	MDY3314	MCY506 LYS2:: PDMC1-LacI/GFP URA3::CYC1::PCYC1-lacI-GFP TEL-5L::LacO256-LEU2 mps3∆240-430
	MDY3320	MCY507 Mid-arm-5L::LacO256-LEU2 mps3∆65-145
	MDY3321	MCY507 MATa Mid-arm-5L::LacO256-LEU2
	MDY3409	MCY506 MATα URA3:: PDMC1-tetramerizing-LacI/GFP Mid-arm-5L::LacO256-LEU2
	MDY3410	MCY506 URA3:: PDMC1-tetramerizing-LacI/GFP Mid-arm-5L::LacO256-LEU2 mps3∆65-145
	MDY3412	MCY506 LYS2:: PDMC1-LacI/GFP URA3::CYC1::PCYC1-lacI-GFP Mid-arm-1L::LacO256-LEU2
	MDY3414	MCY507 URA3::PDMC1-LacI/GFP CYC1::PCYC1-lacI-GFP Mid-arm-1L::LacO256-LEU2
	MDY3415	MCY506 MATα LYS2:: PDMC1-LacI/GFP URA3::CYC1::PCYC1-lacI-GFP Mid-arm-1L::LacO256-LEU2 mps3∆65-145
	MDY3416	MCY507 MATa URA3::PDMC1-LacI/GFP CYC1::PCYC1-lacI-GFP Mid-arm-1L::LacO256-LEU2 mps3∆65-145
	MDY3417	MCY506 LYS2:: PDMC1-LacI/GFP URA3::CYC1::PCYC1-lacI-GFP TEL-1R::LacO256-LEU2
	MDY3418	MCY507 URA3::PDMC1-LacI/GFP CYC1::PCYC1-lacI-GFP TEL-1R::LacO256-LEU2
	MDY3419	MCY506 MATα LYS2:: PDMC1-LacI/GFP URA3::CYC1::PCYC1-lacI-GFP TEL-1R::LacO256-LEU2 mps3∆65-145
	MDY3421	MCY507 MATa URA3::PDMC1-LacI/GFP CYC1::PCYC1-lacI-GFP TEL-1R::LacO256-LEU2 mps3∆65-145
	MDY3425	MCY506 MATα TUB1-GFP-URA3 LYS2:: PDMC1-LacI/GFP Mid-arm-5L::LacO256-LEU2
	MDY3426	MDY3425 mps3∆65-145
	MDY3428	MDY3429 mps3∆65-145
	MDY3429	MCY506 MATα TUB1-GFP-URA3 LYS2:: PDMC1-LacI/GFP TEL-5L::LacO256-LEU2
	MDY3431	MCY507 URA3::PDMC1-LacI/GFP CYC1::PCYC1-lacI-GFP TEL-7L::LacO256-LEU2 mps3∆65-145
	MDY3432	MCY507 MATa URA3::PDMC1-LacI/GFP CYC1::PCYC1-lacI-GFP Mid-arm-5L::LacO256-LEU2
	MDY3434	MCY506 MATα TUB1-GFP-URA3 LYS2:: PDMC1-LacI/GFP AMS1::LacO256-LEU2 (Chr7 middle arm)
	MDY3436	MDY3434 mps3∆65-145
	MDY3437	MCY507 MATa AMS1::LacO256-LEU2 (Chr7 middle arm)
	MDY3440	MCY506 MATα URA3:: PDMC1-tetramerizing-LacI/GFP AMS1::LacO256-LEU2 (Chr7 middle arm) mps3∆65-145
	MDY3441	MCY506 TUB1-GFP-URA3 LYS2:: PDMC1-LacI/GFP TEL-7L::LacO256-LEU2 mps3∆65-145
	MDY3445	MCY507 MATa Nup49-GFP-TRP1 ndj1::TRP1 mps3∆65-145
	MDY3447	MCY506 MATα Nup49-GFP-TRP1 ndj1::TRP1 mps3∆65-145
	MDY3449	MCY507 Nup49-GFP-TRP1 csm4::LEU2
	MDY3450	MCY506 Nup49-GFP-TRP1 csm4::LEU2
	MDY3453	MCY506 MATa LYS2:: PDMC1-LacI/GFP URA3::CYC1::PCYC1-lacI-GFP TEL-7L::LacO256-LEU2 mps3∆65-145
	MDY3455	MCY507 MATa URA3::PDMC1-LacI/GFP CYC1::PCYC1-lacI-GFP CEN1::LacO256-LEU2 ndj1::TRP1
	MDY3457	MDY3251 ndj1::TRP1
	MDY3460	MDY3252 ndj1::TRP1
	MDY3462	MDY3285 ndj1::TRP1
	MDY3463	MDY3286 ndj1::TRP1
	MDY3465	MDY3248 ndj1::TRP1
	MDY3466	MDY3249 ndj1::TRP1
	MDY3467	MCY506 MATa LYS2:: PDMC1-LacI/GFP URA3::CYC1::PCYC1-lacI-GFP TEL-7L::LacO256-LEU2 ndj1::TRP1
	MDY3471	MCY507 MATα LYS2:: PDMC1-LacI/GFP URA3::CYC1::PCYC1-lacI-GFP TEL-7L::LacO256-LEU2
	MDY3473	MCY507 MATα URA3::PDMC1-LacI/GFP CYC1::PCYC1-lacI-GFP TEL-7L::LacO256-LEU2 ndj1::TRP1
	MDY3477	MCY507 MATa URA3::PDMC1-LacI/GFP CYC1::PCYC1-lacI-GFP TEL-7L::LacO256-LEU2 mps3∆240-430
	MDY3479	MCY506 MATα LYS2:: PDMC1-LacI/GFP URA3::CYC1::PCYC1-lacI-GFP TEL-7L::LacO256-LEU2 mps3∆240-430
	MDY3481	MCY506 MATα LYS2:: PDMC1-LacI/GFP URA3::CYC1::PCYC1-lacI-GFP CEN7::LacO256-LEU2 mps3∆240-430
	MDY3485	MCY506 MATa URA3:: PDMC1-tetramerizing-LacI/GFP Mid-arm-5L::LacO256-LEU2 spo11::HISG-URA3-HISG
	MDY3487	MCY507 MATα Mid-arm-5L::LacO256-LEU2 spo11::LYS2
	MDY3489	MCY507 MATα AMS1::LacO256-LEU2 (Chr7 middle arm) spo11::LYS2
	MDY3491	MCY506 MATa LYS2:: PDMC1-LacI/GFP URA3::CYC1::PCYC1-lacI-GFP Mid-arm-5L::LacO256-LEU2 spo11::HISG-URA3-HISG
	MDY3493	MCY506 MATa URA3:: PDMC1-tetramerizing-LacI/GFP AMS1::LacO256-LEU2 (Chr7 middle arm) spo11::HISG-URA3-HISG
	MDY3494	MCY507 MATa Mid-arm-5L::LacO256-LEU2 spo11::LYS2 mps3∆65-145
	MDY3496	MCY506 MATα LYS2:: PDMC1-LacI/GFP URA3::CYC1::PCYC1-lacI-GFP Mid-arm-5L::LacO256-LEU2 spo11::HISG-URA3-HISG mps3∆65-145
	MDY3497	MCY507 MATa AMS1::LacO256-LEU2 (Chr7 middle arm ) spo11::LYS2 mps3∆65-145
	MDY3498	MCY507 MATα AMS1::LacO256-LEU2 (Chr7 middle arm ) spo11::LYS2 mps3∆65-145
	MDY3500	MCY506 MATa LYS2:: PDMC1-LacI/GFP URA3::CYC1::PCYC1-lacI-GFP AMS1::LacO256-LEU2 (Chr7 middle arm) spo11::HISG-URA3-HISG mps3∆65-145
	MDY3502	MCY506 MATα URA3:: PDMC1-tetramerizing-LacI/GFP AMS1::LacO256-LEU2 (Chr7 middle arm) spo11::HISG-URA3-HISG mps3∆65-145
	MDY3503	MCY506 MATα URA3:: PDMC1-tetramerizing-LacI/GFP Mid-arm-5L::LacO256-LEU2 spo11::HISG-URA3-HISG mps3∆65-145
	MDY3535	MCY506 MATα LYS2:: PDMC1-LacI/GFP URA3::CYC1::PCYC1-lacI-GFP Mid-arm-5L::LacO256-LEU2 csm4::LEU2
	MDY3539	MCY506 MATα URA3:: PDMC1-tetramerizing-LacI/GFP Mid-arm-5L::LacO256-LEU2 csm4::LEU2
	MDY3541	MCY506 MATα URA3:: PDMC1-tetramerizing-LacI/GFP AMS1::LacO256-LEU2 (Chr7 middle arm) csm4::LEU2
	MDY3544	MCY507 MATa Mid-arm-7L::LacO256-LEU2 csm4::LEU2
	MDY3546	MCY507 MATa Mid-arm-5L::LacO256-LEU2 csm4::LEU2
	PLASMIDS
	MDE780	LacO256 target at 1521766bp (IVR telomere)
	MDE1063	LacO256 target at 210021bp (VIIL mid-arm)
	MDE1140	LacO256 target at 2236bp (IIIL telomere)
	MDE1159	LacO256 target at 8388bp (VL telomere)
	MDE1161	LacO256 target at 4701bp (VIIL telomere)
	MDE1186	LacO256 target at 75803bp (VL mid-arm)
	MDE1188	LacO256 target at 71441bp (IL mid-arm)
	MDE1190	LacO256 target at 227767bp (IR telomere)
	MDE1216	LacO256 target at 210021bp (CENVII)
	pJN2	LacO256 target at CENI (a gift from Dean Dawson)
	pSP6	LacO256 target at CENV (a gift from Dean Dawson)
	MCB731	mps3-dCC in YIplac211
	MCB778	mps3-dAR in YIplac211
