# Supplementary material for: Meiotic Chromosome Pairing Is Promoted by Telomere-Led Chromosome Movements Independent of Bouquet Formation
Source: PLoS Genet. 2012 May 24;8(5):e1002730. doi: 10.1371/journal.pgen.1002730 (PMC3359977; doi:10.1371/journal.pgen.1002730)
Supplement: Table S2 — Strains used in Figure 3. (XLS) [file pgen.1002730.s003.xls]

## Sheet: Figure 3 Strains
	Table S2. Strains used in Figure 3
		Figure 3A	Figure 3B	Figure 3C	Figure 3D	Figure 3E
		wild-type	spo11∆	csm4∆	mps3-dAR	spo11∆ mps3-dAR
	chromosome 5L, tetramerizing-lacI-GFP	MDY3321XMDY3409	MDY3487XMDY3485	MDY3546XMDY3539	MDY3320XMDY3410	MDY3494XMDY3502
	chromosome 7L, tetramerizing-lacI-GFP	MDY3190XMDY3207	MDY3489XMDY3493	MDY3544XMDY3541	MDY3437XMDY3440	MDY3497XMDY3503
	chromosome 5L, dimerizing-lacI-GFP	MDY3248XMDY3249	MDY3487XMDY3491	MDY3546XMDY3535	MDY3254XMDY3257	MDY3494XMDY3496
	chromosome 7L, dimerizing-lacI-GFP	MDY2256XMDY2196	MDY3489XMDY2774	MDY3544XMDY2607	MDY2533XMDY2617	MDY3498XMDY3500
